# Supplementary material for: Accelerating Neoantigen Discovery: A High-Throughput Approach to Immunogenic Target Identification
Source: Vaccines (Basel). 2025 Aug 15;13(8):865. doi: 10.3390/vaccines13080865 (PMC12390321; doi:10.3390/vaccines13080865)
Supplement: Supplementary file 1 [file vaccines-13-00865-s001.zip]

Archive with 2 entries (2 files):
- vaccines-3800904-Figure S1.pdf
- vaccines-3800904-supplementary.xlsx
