# Supplementary material for: Accelerating Neoantigen Discovery: A High-Throughput Approach to Immunogenic Target Identification
Source: Vaccines (Basel). 2025 Aug 15;13(8):865. doi: 10.3390/vaccines13080865 (PMC12390321; doi:10.3390/vaccines13080865)
Supplement: Supplementary file 1 [file vaccines-13-00865-s001.zip › vaccines-3800904-supplementary.xlsx]

## Sheet: Sheet1
Table S1. Summary of ELISpot validation results.
Gene	Peptide	Variant Type	ELISpot Result	Donors Positive	neoIM score
FBXO10	ILYHGNLVV	SNV	1	2	0.46
MUC5B	FLNDASACV	SNV	0	0	0.43
HERC1	SLLLLPLSV	SNV	0	0	0.27
OR4D9	YLLLRNLSI	SNV	1	2	0.29
NCOR2	KLKNKQQQL	SNV	0	0	0.2
BRAF	YQSPDLSKV	SNV	0	0	0.24
PSD4	RTADWHLYL	SNV	0	0	0.22
CHCHD7	LLNDASFISV	SNV	0	0	0.19
OR5H8	LLFMYVHPA	SNV	1	1	0.35
OR7E24	ILFFFPQKV	SNV	0	0	0.35
OR52N5	FMGSQVWSL	SNV	0	0	0.4
SLC35G2	SLEPWIPYL	SNV	1	1	0.39
LTBR	LISGDVSPV	SNV	0	0	0.29
ATM	RLGERTPYV	SNV	0	0	0.34
NDUFC2	LLYITAFFL	Indel	1	1	0.43
CASP5	FLIIWQNTM	Indel	0	0	0.42
SLC35F5	ILHQPEMAA	Indel	0	0	0.25
MAPRE3	TTYKIYWTV	Indel	0	0	0.32
TTK	ELLKMQMVL	Indel	0	0	0.24
MYH11	RLDLLMRYL	Indel	0	0	0.25
LTN1	SSWPTVLHL	Indel	0	0	0.24
PAX8-PPARG	GMVAEMTMV	Fusion	0	0	0.37
TMPRSS2-ERG	ALNSEALSV	Fusion	0	0	0.21
ETV6-RUNX1	RIAECILGM	Fusion	0	0	0.31
FUS-DDIT3	GVFKKEVYL	Fusion	0	0	0.18
TMPRSS2-ERG	ALNSEALSVV	Fusion	0	0	0.17
KRT6B	FLRALYDAV	Intron	1	1	0.35
DPEP1	VLTWVLQVL	Intron	0	0	0.29
NOTUM	IIIRRSVSL	Intron	0	0	0.28
NOTUM	HLASHGPLL	Intron	1	1	0.29
KRT6B	AVPDADPHL	Intron	0	0	0.12
PCA3	YLLAHSMII	lncRNA	0	0	0.36
PCA3	YLFERDYRF	lncRNA	0	0	0.34
